# Supplementary material for: Identification of fusarium head blight resistance markers in a genome-wide association study of CIMMYT spring synthetic hexaploid derived wheat lines
Source: BMC Plant Biol. 2023 May 31;23:290. doi: 10.1186/s12870-023-04306-8 (PMC10230752; doi:10.1186/s12870-023-04306-8)
Supplement: Supplementary file 6 — Additional file 6: Additional Table 1. Marker-trait associations for the FHB resistance traits and selected genes associated with the QTL identified in the present study. [file 12870_2023_4306_MOESM6_ESM.xlsx]

## Sheet: Sheet1
Additional Table1. Marker-trait associations for the FHB resistance traits and selected genes associated with the QTL identified in the present study
Entry	Gene > Symbol	Ch. L.	Gene > Ch. L. Start	Gene > Ch. L. End	Organism	Trait	Activity/structure	QTL		Additional Table 1 Legend. Ch.L: Chromosome. Location, DON. PPM: Deoxynivalenol content ppm, FDK: Fusarium damaged kernels, FHB INC: FHB Incidence, FHB INX: FHB Index, FHB SEV: FHB Severity
1	TraesCS2B01G104400	chr2B	65045380	65049036	T. aestivum	DON.PPM.2017.	Protein kinase activity	Reported
2	TraesCS2B01G131200LC	chr2B	65050249	65056094	T. aestivum	DON.PPM.2017.	Unkown	Reported
3	TraesCS2B01G104500	chr2B	65059136	65060579	T. aestivum	DON.PPM.2017.	Kelch-type beta propeller	Reported
4	TraesCS2B01G131300LC	chr2B	65077368	65077844	T. aestivum	DON.PPM.2017.	Reverse transcriptase	Reported
5	TraesCS2B01G131400LC	chr2B	65079313	65080028	T. aestivum	DON.PPM.2017.	Zinc ion binding	Reported
6	TraesCS2B01G104600	chr2B	65088731	65089261	T. aestivum	DON.PPM.2017.	Unkown	Reported
7	TraesCS2B01G131500LC	chr2B	65091187	65091863	T. aestivum	DON.PPM.2017.	Nucleic acid binding	Reported
8	TraesCS2B01G131600LC	chr2B	65104565	65113477	T. aestivum	DON.PPM.2017.	Unkown	Reported
9	TraesCS2B01G131700LC	chr2B	65115791	65116108	T. aestivum	DON.PPM.2017.	Unkown	Reported
10	TraesCS2B01G131800LC	chr2B	65116404	65116763	T. aestivum	DON.PPM.2017.	Domain unknown function DUF295	Reported
11	TraesCS2B01G131900LC	chr2B	65119684	65120100	T. aestivum	DON.PPM.2017.	Retrotransposon gag domain	Reported
12	TraesCS2B01G132000LC	chr2B	65132820	65133412	T. aestivum	DON.PPM.2017.	Unkown	Reported
13	TraesCS2B01G104700	chr2B	65143302	65144705	T. aestivum	DON.PPM.2017.	Hydrolase activity, Cellular glucan metabolic process	Reported
14	TraesCS3B01G017000	chr3B	6966996	6968352	T. aestivum	DON.PPM.2017.	Transferase	Reported
15	TraesCS3B01G017100	chr3B	7063270	7069210	T. aestivum	DON.PPM.2017.	ATPase activity, ABC transporter	Reported
16	TraesCS3B01G017200	chr3B	7073390	7077378	T. aestivum	DON.PPM.2017.	Glycosyl transferase, family 14	Reported
17	TraesCS3B01G016800LC	chr3B	7079926	7081688	T. aestivum	DON.PPM.2017.	Armadillo-like helical	Reported
18	TraesCS3B01G016900LC	chr3B	7125647	7126203	T. aestivum	DON.PPM.2017.	Unkown	Reported
19	TraesCS3B01G017000LC	chr3B	7146788	7147180	T. aestivum	DON.PPM.2017.	Endonuclease/exonuclease/phosphatase	Reported
20	TraesCS3B01G017100LC	chr3B	7161649	7161984	T. aestivum	DON.PPM.2017.	Reverse transcriptase	Reported
21	TraesCS4B01G405200LC	chr4B	488664809	488669559	T. aestivum	DON.PPM.2017.	Reverse transcriptase	Reported
22	TraesCS4B01G405300LC	chr4B	488671658	488676078	T. aestivum	DON.PPM.2017.	6-phosphofructokinase activity	Reported
23	TraesCS4B01G234300	chr4B	488678736	488680153	T. aestivum	DON.PPM.2017.	Unkown	Reported
24	TraesCS4B01G234400	chr4B	488694180	488697421	T. aestivum	DON.PPM.2017.	Protein transporter activity	Reported
25	TraesCS4B01G405400LC	chr4B	488697322	488697581	T. aestivum	DON.PPM.2017.	Unkown	Reported
26	TraesCS6B01G462400	chr6B	715628121	715629825	T. aestivum	DON.PPM.2017.	Gibberellin regulated protein	New
27	TraesCS6B01G462500	chr6B	715630434	715634434	T. aestivum	DON.PPM.2017.	Transferase activity	New
28	TraesCS6B01G462600	chr6B	715636454	715640113	T. aestivum	DON.PPM.2017.	Protein kinase activity	New
29	TraesCS6B01G810700LC	chr6B	715658876	715659502	T. aestivum	DON.PPM.2017.	Unkown	New
30	TraesCS6B01G462700	chr6B	715676973	715681310	T. aestivum	DON.PPM.2017.	DNA binding	New
31	TraesCS6B01G462800	chr6B	715687667	715688430	T. aestivum	DON.PPM.2017.	RlpA-like protein	New
32	TraesCS6B01G462900	chr6B	715694550	715697650	T. aestivum	DON.PPM.2017.	ATP binding	New
33	TraesCS6B01G810800LC	chr6B	715695690	715695857	T. aestivum	DON.PPM.2017.	Unkown	New
34	TraesCS6B01G463000	chr6B	715703876	715709632	T. aestivum	DON.PPM.2017.	Protein binding	New
35	TraesCS6B01G463100	chr6B	715723703	715727380	T. aestivum	DON.PPM.2017.	Unkown	New
36	TraesCS6B01G810900LC	chr6B	715738434	715751271	T. aestivum	DON.PPM.2017.	Protein kinase activity	New
37	TraesCS6B01G463200	chr6B	715758097	715759034	T. aestivum	DON.PPM.2017.	Protein binding	New
38	TraesCS6B01G463300	chr6B	715761905	715762252	T. aestivum	DON.PPM.2017.	Unkown	New
39	TraesCS6B01G811000LC	chr6B	715764141	715764977	T. aestivum	DON.PPM.2017.	Unkown	New
40	TraesCS6B01G811100LC	chr6B	715765305	715765595	T. aestivum	DON.PPM.2017.	Endonuclease/exonuclease/phosphatase	New
41	TraesCS6B01G811200LC	chr6B	715768103	715769110	T. aestivum	DON.PPM.2017.	Leucine-rich repeat domain	New
42	TraesCS6B01G811300LC	chr6B	715769740	715771207	T. aestivum	DON.PPM.2017.	ADP binding	New
43	TraesCS6B01G463400	chr6B	715771286	715771834	T. aestivum	DON.PPM.2017.	Unkown	New
44	TraesCS6B01G811400LC	chr6B	715774140	715774897	T. aestivum	DON.PPM.2017.	Unkown	New
45	TraesCS6B01G811500LC	chr6B	715775655	715775975	T. aestivum	DON.PPM.2017.	Unkown	New
46	TraesCS6B01G463500	chr6B	715777049	715780573	T. aestivum	DON.PPM.2017.	ADP binding	New
47	TraesCS7A01G159800	chr7A	116018884	116020820	T. aestivum	DON.PPM.2017.	Sugar efflux transporter for intercellular exchange	Reported
48	TraesCS7A01G159900	chr7A	116056064	116056743	T. aestivum	DON.PPM.2017.	Unkown	Reported
49	TraesCS7A01G160000	chr7A	116113798	116115808	T. aestivum	DON.PPM.2017.	GTP binding	Reported
50	TraesCS7A01G160100	chr7A	116117300	116122700	T. aestivum	DON.PPM.2017.	Electron carrier activity	Reported
51	TraesCS7A01G160200	chr7A	116124032	116124902	T. aestivum	DON.PPM.2017.	Unkown	Reported
52	TraesCS7A01G160300	chr7A	116128086	116130616	T. aestivum	DON.PPM.2017.	Oxidoreductase activity	Reported
53	TraesCS7A01G214900LC	chr7A	116142912	116143678	T. aestivum	DON.PPM.2017.	Zinc ion binding	Reported
54	TraesCS7A01G215000LC	chr7A	116143721	116143933	T. aestivum	DON.PPM.2017.	Unkown	Reported
55	TraesCS7A01G215100LC	chr7A	116144778	116145393	T. aestivum	DON.PPM.2017.	Unkown	Reported
56	TraesCS7A01G215200LC	chr7A	116145808	116146419	T. aestivum	DON.PPM.2017.	Unkown	Reported
57	TraesCS2B01G470400	chr2B	666649918	666653350	T. aestivum	FDK2017.	Unkown	Reported
58	TraesCS2B01G470500	chr2B	666654212	666654760	T. aestivum	FDK2017.	Nucleic acid binding	Reported
59	TraesCS3B01G506600	chr3B	750134355	750138737	T. aestivum	FDK2017.	Protein kinase activity	New
60	TraesCS3B01G506700	chr3B	750138856	750142385	T. aestivum	FDK2017.	Lipase	New
61	TraesCS3B01G737900LC	chr3B	750185369	750185743	T. aestivum	FDK2017.	Reverse transcriptase-like	New
62	TraesCS3B01G738000LC	chr3B	750207152	750210418	T. aestivum	FDK2017.	Oxidoreductase activity	New
63	TraesCS5A01G291500	chr5A	502289718	502297076	T. aestivum	FDK2017.	Transketolase-like, pyrimidine-binding domain	Reported
64	TraesCS5A01G291600	chr5A	502297972	502304941	T. aestivum	FDK2017.	Arfaptin homology (AH) domain/BAR domain	Reported
65	TraesCS5A01G291700	chr5A	502367262	502369181	T. aestivum	FDK2017.	Tim10/DDP family zinc finger	Reported
66	TraesCS5A01G291800	chr5A	502371416	502377098	T. aestivum	FDK2017.	Domain of unknown function DUF4210	Reported
67	TraesCS7D01G411600	chr7D	530349625	530351152	T. aestivum	FDK2017.	60s Acidic ribosomal protein	Reported
68	TraesCS7D01G411700	chr7D	530353828	530354424	T. aestivum	FDK2017.	defense response, Knottin, scorpion toxin-like	Reported
69	TraesCS7D01G411800	chr7D	530360486	530361843	T. aestivum	FDK2017.	Transcription factor IIS, N-terminal	Reported
70	TraesCS7D01G557600LC	chr7D	530364953	530365219	T. aestivum	FDK2017.	Unkown	Reported
71	TraesCS7D01G557700LC	chr7D	530375714	530376076	T. aestivum	FDK2017.	electron carrier activity	Reported
72	TraesCS7D01G557800LC	chr7D	530375775	530375974	T. aestivum	FDK2017.	Unkown	Reported
73	TraesCS7D01G557900LC	chr7D	530381196	530381802	T. aestivum	FDK2017.	Unkown	Reported
74	TraesCS7D01G558000LC	chr7D	530389233	530389808	T. aestivum	FDK2017.	Unkown	Reported
75	TraesCS7D01G411900	chr7D	530429774	530430532	T. aestivum	FDK2017.	Transcription factor IIS, N-terminal	Reported
76	TraesCS1A01G474500LC	chr1A	514038125	514038301	T. aestivum	FDK.2019.	Unkown	Reported
77	TraesCS1A01G474600LC	chr1A	514042161	514042712	T. aestivum	FDK.2019.	Unkown	Reported
78	TraesCS1A01G474700LC	chr1A	514050995	514051171	T. aestivum	FDK.2019.	Unkown	Reported
79	TraesCS1A01G474800LC	chr1A	514060582	514060755	T. aestivum	FDK.2019.	Unkown	Reported
80	TraesCS1A01G323600	chr1A	514135811	514138662	T. aestivum	FDK.2019.	P-loop containing nucleoside triphosphate hydrolase	Reported
81	TraesCS1A01G474900LC	chr1A	514138773	514139117	T. aestivum	FDK.2019.	Reverse transcriptase-like	Reported
82	TraesCS1B01G338500	chr1B	566601144	566605225	T. aestivum	FDK.2019.	Cysteine peptidase	Reported
83	TraesCS1B01G338600	chr1B	566605390	566608558	T. aestivum	FDK.2019.	Jacalin-like lectin domain	Reported
84	TraesCS1B01G338700	chr1B	566610765	566611052	T. aestivum	FDK.2019.	DNA binding	Reported
85	TraesCS1B01G585300LC	chr1B	566669463	566670289	T. aestivum	FDK.2019.	Unkown	Reported
86	TraesCS1B01G338800	chr1B	566685128	566687824	T. aestivum	FDK.2019.	cell redox homeostasis	Reported
87	TraesCS1B01G585400LC	chr1B	566689446	566690018	T. aestivum	FDK.2019.	Unkown	Reported
88	TraesCS1B01G338900	chr1B	566720877	566721457	T. aestivum	FDK.2019.	Unkown	Reported
89	TraesCS1B01G585500LC	chr1B	566753247	566753740	T. aestivum	FDK.2019.	Unkown	Reported
90	TraesCS1B01G585600LC	chr1B	566758585	566759223	T. aestivum	FDK.2019.	Zinc ion binding	Reported
91	TraesCS1B01G585700LC	chr1B	566763265	566765229	T. aestivum	FDK.2019.	Unkown	Reported
92	TraesCS1B01G585800LC	chr1B	566774039	566779176	T. aestivum	FDK.2019.	Unkown	Reported
93	TraesCS1B01G585900LC	chr1B	566776309	566776674	T. aestivum	FDK.2019.	Unkown	Reported
94	TraesCS1B01G586000LC	chr1B	566776857	566777435	T. aestivum	FDK.2019.	Unkown	Reported
95	TraesCS1B01G586100LC	chr1B	566778538	566778867	T. aestivum	FDK.2019.	Unkown	Reported
96	TraesCS2B01G445400	chr2B	638519552	638530595	T. aestivum	FDK.2019.	Cytochrome P450, oxidation-reduction process	Reported
97	TraesCS2B01G445500	chr2B	638629387	638634352	T. aestivum	FDK.2019.	Terpene synthase, N-terminal domain	Reported
98	TraesCS3B01G007600LC	chr3B	4141604	4147435	T. aestivum	FDK.2019.	LSM domain, FDF domain	Reported
99	TraesCS3B01G008000	chr3B	4178142	4179782	T. aestivum	FDK.2019.	DNA-binding pseudobarrel domain	Reported
100	TraesCS3B01G008100	chr3B	4202094	4203405	T. aestivum	FDK.2019.	Peptidyl-prolyl cis-trans isomerase activity	Reported
101	TraesCS3B01G008200	chr3B	4206070	4206868	T. aestivum	FDK.2019.	Pectinesterase inhibitor	Reported
102	TraesCS3B01G008300	chr3B	4214230	4214757	T. aestivum	FDK.2019.	Pectinesterase inhibitor	Reported
103	TraesCS3B01G008400	chr3B	4220275	4221062	T. aestivum	FDK.2019.	Pectinesterase inhibitor	Reported
104	TraesCS3B01G007700LC	chr3B	4225126	4225707	T. aestivum	FDK.2019.	Zinc-binding in reverse transcriptase	Reported
105	TraesCS3D01G445700LC	chr3D	477547149	477547703	T. aestivum	FDK.2019.	Unkown	Reported
106	TraesCS3D01G445800LC	chr3D	477548996	477549613	T. aestivum	FDK.2019.	Unkown	Reported
107	TraesCS3D01G445900LC	chr3D	477552665	477553123	T. aestivum	FDK.2019.	Unkown	Reported
108	TraesCS3D01G363200	chr3D	477556751	477563129	T. aestivum	FDK.2019.	Amino acid transporter, transmembrane domain	Reported
109	TraesCS3D01G363300	chr3D	477630265	477632919	T. aestivum	FDK.2019.	Unkown	Reported
110	TraesCS4A01G445500	chr4A	713502645	713506444	T. aestivum	FDK.2019.	Protein kinase activity	Reported
111	TraesCS4A01G661700LC	chr4A	713510438	713510794	T. aestivum	FDK.2019.	Unkown	Reported
112	TraesCS4A01G661800LC	chr4A	713516440	713516778	T. aestivum	FDK.2019.	Unkown	Reported
113	TraesCS4A01G445600	chr4A	713516952	713523584	T. aestivum	FDK.2019.	Oxidoreductase activity	Reported
114	TraesCS4A01G661900LC	chr4A	713533808	713534116	T. aestivum	FDK.2019.	Unkown	Reported
115	TraesCS4A01G662000LC	chr4A	713602490	713603731	T. aestivum	FDK.2019.	Reverse transcriptase	Reported
116	TraesCS4A01G445700	chr4A	713604398	713606112	T. aestivum	FDK.2019.	UDP-glucoronosyl and UDP-glucosyl transferase	Reported
117	TraesCS4A01G662100LC	chr4A	713613089	713613271	T. aestivum	FDK.2019.	Unkown	Reported
118	TraesCS5B01G503200	chr5B	669895600	669898631	T. aestivum	FDK.2019.	Phosphoesterase	Reported
119	TraesCS5B01G503300	chr5B	669909164	669909637	T. aestivum	FDK.2019.	VQ motif	Reported
120	TraesCS5B01G715900LC	chr5B	669972880	669973860	T. aestivum	FDK.2019.	Transposase	Reported
121	TraesCS5B01G716000LC	chr5B	669974686	669975162	T. aestivum	FDK.2019.	Zinc ion binding	Reported
122	TraesCS5B01G059100	chr5B	65185685	65189870	T. aestivum	FDK.2019.	Phosphoribosylformylglycinamidine cyclo-ligase	Reported
123	TraesCS5B01G089100LC	chr5B	65190271	65191497	T. aestivum	FDK.2019.	Unkown	Reported
124	TraesCS5B01G059200	chr5B	65239386	65243879	T. aestivum	FDK.2019.	Transcription factor activity, sequence-specific DNA binding	Reported
125	TraesCS5B01G089200LC	chr5B	65246424	65248179	T. aestivum	FDK.2019.	Zinc finger, CCHC-type	Reported
126	TraesCS5B01G089300LC	chr5B	65270356	65270976	T. aestivum	FDK.2019.	Gag-polypeptide of LTR copia-type	Reported
127	TraesCS5B01G059300	chr5B	65277989	65279643	T. aestivum	FDK.2019.	Protein kinase activity	Reported
128	TraesCS5B01G089400LC	chr5B	65280454	65281204	T. aestivum	FDK.2019.	Unkown	Reported
129	TraesCS5B01G089500LC	chr5B	65289992	65290533	T. aestivum	FDK.2019.	Harbinger transposase-derived nuclease domain	Reported
130	TraesCS7A01G449500	Chr7A	643414194	643417321	T. aestivum	FDK.2019.	Cytochrome P450	Reported
131	TraesCS7A01G449600	Chr7A	643420348	643423147	T. aestivum	FDK.2019.	Cytochrome P450	Reported
132	TraesCS7A01G634700LC	Chr7A	643424422	643426450	T. aestivum	FDK.2019.	Unknown	Reported
133	TraesCS7A01G634800LC	Chr7A	643426651	643427535	T. aestivum	FDK.2019.	Unknown	Reported
134	TraesCS7A01G634900LC	Chr7A	643432371	643433030	T. aestivum	FDK.2019.	TRAF-like	Reported
135	TraesCS1A01G363300	chr1A	543956166	543961830	T. aestivum	FHB INC.2019.	Unkown	Reported
136	TraesCS1A01G518000LC	chr1A	543962680	543963674	T. aestivum	FHB INC.2019.	regulation of transcription	Reported
137	TraesCS1A01G363400	chr1A	543965747	543965959	T. aestivum	FHB INC.2019.	Unkown	Reported
138	TraesCS1A01G363500	chr1A	543967669	543968835	T. aestivum	FHB INC.2019.	Unkown	Reported
139	TraesCS1A01G518100LC	chr1A	544036437	544037069	T. aestivum	FHB INC.2019.	Unkown	Reported
140	TraesCS1A01G363600	chr1A	544042125	544045808	T. aestivum	FHB INC.2019.	Jacalin-like lectin domain	Reported
141	TraesCS1A01G363700	chr1A	544046494	544052618	T. aestivum	FHB INC.2019.	Ribosomal L28e/Mak16	Reported
142	TraesCS1A01G363800	chr1A	544054296	544058899	T. aestivum	FHB INC.2019.	Alpha/Beta hydrolase fold	Reported
143	TraesCS1A01G518200LC	chr1A	544080042	544080269	T. aestivum	FHB INC.2019.	Endonuclease/exonuclease/phosphatase	Reported
144	TraesCS1A01G363900	chr1A	544139176	544140713	T. aestivum	FHB INC.2019.	Structural constituent of ribosome	Reported
145	TraesCS1A01G518300LC	chr1A	544147604	544148263	T. aestivum	FHB INC.2019.	Zinc-binding in reverse transcriptase	Reported
146	TraesCS1A01G518400LC	chr1A	544148869	544150257	T. aestivum	FHB INC.2019.	Reverse transcriptase	Reported
147	TraesCS1A01G518500LC	chr1A	544151136	544159759	T. aestivum	FHB INC.2019.	Endonuclease/exonuclease/phosphatase	Reported
148	TraesCS1A01G363000	chr1A	543928300	543928828	T. aestivum	FHB INC.2019.	protein heterodimerization activity	Reported
149	TraesCS1A01G363100	chr1A	543929627	543933861	T. aestivum	FHB INC.2019.	Vesicle transport v-SNARE, N-terminal	Reported
150	TraesCS1A01G363200	chr1A	543948618	543951807	T. aestivum	FHB INC.2019.	Vesicle transport v-SNARE, N-terminal	Reported
151	TraesCS1A01G363300	chr1A	543956166	543961830	T. aestivum	FHB INC.2019.	Protein of unknown function DUF1639	Reported
152	TraesCS1A01G518000LC	chr1A	543962680	543963674	T. aestivum	FHB INC.2019.	Regulation of transcription, DNA-templated	Reported
153	TraesCS1A01G363400	chr1A	543965747	543965959	T. aestivum	FHB INC.2019.	Unkown	Reported
154	TraesCS1A01G363500	chr1A	543967669	543968835	T. aestivum	FHB INC.2019.	Unkown	Reported
155	TraesCS1A01G518100LC	chr1A	544036437	544037069	T. aestivum	FHB INC.2019.	Unkown	Reported
156	TraesCS1A01G363600	chr1A	544042125	544045808	T. aestivum	FHB INC.2019.	Jacalin-like lectin domain	Reported
157	TraesCS1A01G363700	chr1A	544046494	544052618	T. aestivum	FHB INC.2019.	Ribosomal L28e/Mak16	Reported
158	TraesCS1A01G363800	chr1A	544054296	544058899	T. aestivum	FHB INC.2019.	Alpha/Beta hydrolase fold	Reported
159	TraesCS6B01G407000	chr6B	681221688	681259027	T. aestivum	FHB INC.2019.	Cytochrome P450	Reported
160	TraesCS6B01G407100	chr6B	681315347	681369673	T. aestivum	FHB INC.2019.	Cytochrome P450	Reported
161	TraesCS6B01G407200	chr6B	681372348	681372719	T. aestivum	FHB INC.2019.	Leucine-rich repeat domain, L domain-like	Reported
162	TraesCS6B01G735600LC	chr6B	681413425	681416650	T. aestivum	FHB INC.2019.	Acetamidase/Formamidase	Reported
163	TraesCS5A01G073900	chr5A	86658893	86663292	T. aestivum	FHBINX.2017.	Nucleotide-diphospho-sugar transferases	Reported
164	TraesCS5A01G074000	chr5A	86663536	86667502	T. aestivum	FHBINX.2017.	Hydrolase activity, acting on glycosyl bonds	Reported
165	TraesCS5A01G303500LC	chr5A	390365186	390365524	T. aestivum	FHBINX.2017.	Unkown	Reported
166	TraesCS5A01G188700	chr5A	390365810	390370864	T. aestivum	FHBINX.2017.	Integral component of membrane	Reported
167	TraesCS5A01G303600LC	chr5A	390372577	390373314	T. aestivum	FHBINX.2017.	Zinc-binding in reverse transcriptase	Reported
168	TraesCS6A01G617900LC	chr6A	615495439	615496521	T. aestivum	FHBINX.2017.	Unkown	Reported
169	TraesCS6A01G416600	chr6A	615544807	615546023	T. aestivum	FHBINX.2017.	Unkown	Reported
170	TraesCS6A01G618000LC	chr6A	615560594	615575173	T. aestivum	FHBINX.2017.	Unkown	Reported
171	TraesCS6A01G416700	chr6A	615584492	615589220	T. aestivum	FHBINX.2017.	P-loop containing nucleoside triphosphate hydrolase	Reported
172	TraesCS6A01G416800	chr6A	615590430	615591852	T. aestivum	FHBINX.2017.	Unkown	Reported
173	TraesCS6A01G416900	chr6A	615618987	615619311	T. aestivum	FHBINX.2017.	Unkown	Reported
174	TraesCS6A01G618100LC	chr6A	615635523	615636733	T. aestivum	FHBINX.2017.	Unkown	Reported
175	TraesCS6A01G417000	chr6A	615671427	615671962	T. aestivum	FHBINX.2017.	Unkown	Reported
176	TraesCS6A01G618200LC	chr6A	615679183	615679524	T. aestivum	FHBINX.2017.	MuDR family transposase	Reported
177	TraesCS6A01G618300LC	chr6A	615684688	615685383	T. aestivum	FHBINX.2017.	Unkown	Reported
178	TraesCS1B01G423500	chr1B	646167330	646172839	T. aestivum	FHBINX.2017.	Drought induced 19 protein type, zinc-binding domain	Reported
179	TraesCS1B01G710600LC	chr1B	646176408	646177119	T. aestivum	FHBINX.2017.	Chaperone DnaJ, C-terminal	Reported
180	TraesCS1B01G710700LC	chr1B	646179267	646180284	T. aestivum	FHBINX.2017.	MULE transposase domain	Reported
181	TraesCS1B01G710800LC	chr1B	646187555	646188207	T. aestivum	FHBINX.2017.	Unkown	Reported
182	TraesCS1B01G423600	chr1B	646189287	646191990	T. aestivum	FHBINX.2017.	Protein folding	Reported
183	TraesCS1B01G710900LC	chr1B	646211140	646213371	T. aestivum	FHBINX.2017.	Unkown	Reported
184	TraesCS1B01G711000LC	chr1B	646213450	646214925	T. aestivum	FHBINX.2017.	Unkown	Reported
185	TraesCS1B01G711100LC	chr1B	646216331	646217257	T. aestivum	FHBINX.2017.	Protein dimerization activity	Reported
186	TraesCS6B01G687600LC	chr6B	653183156	653183779	T. aestivum	FHBINX.2017.	Unkown	Reported
187	TraesCS6B01G687700LC	chr6B	653184014	653184829	T. aestivum	FHBINX.2017.	Unkown	Reported
188	TraesCS6B01G378400	chr6B	653193604	653194717	T. aestivum	FHBINX.2017.	Cysteine peptidase, cysteine active site	Reported
189	TraesCS6B01G378500	chr6B	653199107	653199605	T. aestivum	FHBINX.2017.	Transmembrane proteins 14C	Reported
190	TraesCS6B01G687800LC	chr6B	653206140	653206649	T. aestivum	FHBINX.2017.	Unkown	Reported
191	TraesCS6B01G687900LC	chr6B	653207808	653215278	T. aestivum	FHBINX.2017.	Zinc ion binding	Reported
192	TraesCS6B01G378600	chr6B	653221446	653223255	T. aestivum	FHBINX.2017.	Zinc ion binding	Reported
193	TraesCS6B01G688000LC	chr6B	653251322	653252171	T. aestivum	FHBINX.2017.	Unkown	Reported
194	TraesCS6B01G688100LC	chr6B	653252472	653254081	T. aestivum	FHBINX.2017.	Unkown	Reported
195	TraesCS6B01G688200LC	chr6B	653308419	653309760	T. aestivum	FHBINX.2017.	Unkown	Reported
196	TraesCS2A01G509100LC	chr2A	598942260	598947035	T. aestivum	FHBINX.2019.	P-loop containing nucleoside triphosphate hydrolase	Reported
197	TraesCS2A01G509200LC	chr2A	598967557	598970671	T. aestivum	FHBINX.2019.	Cytochrome c oxidase, subunit VIb	Reported
198	TraesCS2A01G509300LC	chr2A	598968473	598968802	T. aestivum	FHBINX.2019.	Unkown	Reported
199	TraesCS2B01G277400	chr2B	383273739	383280448	T. aestivum	FHBINX.2019.	Protein kinase, ATP binding site	Reported
200	TraesCS2B01G431900LC	chr2B	383291372	383292370	T. aestivum	FHBINX.2019.	Unkown	Reported
201	TraesCS2B01G432000LC	chr2B	383292850	383293432	T. aestivum	FHBINX.2019.	Unkown	Reported
202	TraesCS2B01G432100LC	chr2B	383293487	383294074	T. aestivum	FHBINX.2019.	Zinc-binding in reverse transcriptase	Reported
203	TraesCS2B01G277500	chr2B	383355491	383355907	T. aestivum	FHBINX.2019.	Zinc finger, AN1-type	Reported
204	TraesCS2B01G432200LC	chr2B	383361111	383361497	T. aestivum	FHBINX.2019.	Reverse transcriptase zinc-binding domain	Reported
205	TraesCS2B01G277600	chr2B	383363528	383371254	T. aestivum	FHBINX.2019.	Proton-dependent oligopeptide transporter family	Reported
206	TraesCS2B01G277700	chr2B	383372823	383378963	T. aestivum	FHBINX.2019.	Protein binding	Reported
207	TraesCS2B01G432300LC	chr2B	383453749	383454144	T. aestivum	FHBINX.2019.	Unkown	Reported
208	TraesCS5B01G031900LC	chr5B	22032508	22033055	T. aestivum	FHBINX.2019.	Unkown	Reported
209	TraesCS5B01G023800	chr5B	22033405	22034614	T. aestivum	FHBINX.2019.	Fatty acid desaturase, N-terminal	Reported
210	TraesCS5B01G023900	chr5B	22037133	22045539	T. aestivum	FHBINX.2019.	Tetratricopeptide-like helical domain	Reported
211	TraesCS5B01G032000LC	chr5B	22054463	22056189	T. aestivum	FHBINX.2019.	Unkown	Reported
212	TraesCS5B01G032100LC	chr5B	22093327	22093554	T. aestivum	FHBINX.2019.	Fructose-bisphosphate aldolase, class-I	Reported
213	TraesCS5B01G032200LC	chr5B	22093656	22093865	T. aestivum	FHBINX.2019.	Unkown	Reported
214	TraesCS5B01G032300LC	chr5B	22093864	22094305	T. aestivum	FHBINX.2019.	Fructose-bisphosphate aldolase, class-I	Reported
215	TraesCS5B01G024000	chr5B	22105906	22109471	T. aestivum	FHBINX.2019.	Peptidase S1, PA clan	Reported
216	TraesCS5B01G024100	chr5B	22115011	22117221	T. aestivum	FHBINX.2019.	Peptidase S1, PA clan	Reported
217	TraesCS6A01G348600	chr6A	581419619	581420446	T. aestivum	FHBINX.2019.	Unkown	Reported
218	TraesCS6A01G545800LC	chr6A	581421252	581421838	T. aestivum	FHBINX.2019.	Unkown	Reported
219	TraesCS6A01G545900LC	chr6A	581423043	581425211	T. aestivum	FHBINX.2019.	Unkown	Reported
220	TraesCS6A01G348700	chr6A	581455268	581456790	T. aestivum	FHBINX.2019.	Unkown	Reported
221	TraesCS6A01G348800	chr6A	581498285	581499126	T. aestivum	FHBINX.2019.	Unkown	Reported
222	TraesCS6A01G546000LC	chr6A	581523123	581523812	T. aestivum	FHBINX.2019.	Reverse transcriptase-like	Reported
223	TraesCS6A01G546100LC	chr6A	581575358	581575585	T. aestivum	FHBINX.2019.	Unkown	Reported
224	TraesCS6A01G546200LC	chr6A	581576765	581577319	T. aestivum	FHBINX.2019.	Unkown	Reported
225	TraesCS6A01G348900	chr6A	581578241	581578888	T. aestivum	FHBINX.2019.	Unkown	Reported
226	TraesCS6A01G546300LC	chr6A	581581856	581582325	T. aestivum	FHBINX.2019.	Aminotransferase-like, plant mobile domain	Reported
227	TraesCS7D01G146100LC	chr7D	72914267	72915241	T. aestivum	FHBINX.2019.	Unkown	Reported
228	TraesCS7D01G117800	chr7D	72936703	72947152	T. aestivum	FHBINX.2019.	Glycosyl transferase, family 1	Reported
229	TraesCS7D01G146200LC	chr7D	72942752	72943255	T. aestivum	FHBINX.2019.	Endonuclease/exonuclease/phosphatase	Reported
230	TraesCS7D01G146300LC	chr7D	72943416	72943895	T. aestivum	FHBINX.2019.	Unkown	Reported
231	TraesCS7D01G146400LC	chr7D	72945076	72945471	T. aestivum	FHBINX.2019.	Unkown	Reported
232	TraesCS7D01G117900	chr7D	72950111	72951971	T. aestivum	FHBINX.2019.	Protein of unknown function DUF247	Reported
233	TraesCS7D01G118000	chr7D	72965952	72967198	T. aestivum	FHBINX.2019.	Regulation of transcription, DNA-templated	Reported
234	TraesCS1B01G423500	chr1B	646167330	646172839	T. aestivum	FHBSEV.2017.	Stress-induced protein Di19	Reported
235	TraesCS1B01G710600LC	chr1B	646176408	646177119	T. aestivum	FHBSEV.2017.	HSP40/DnaJ peptide-binding	Reported
236	TraesCS1B01G710700LC	chr1B	646179267	646180284	T. aestivum	FHBSEV.2017.	MULE transposase domain	Reported
237	TraesCS1B01G710800LC	chr1B	646187555	646188207	T. aestivum	FHBSEV.2017.	Unkown	Reported
238	TraesCS1B01G423600	chr1B	646189287	646191990	T. aestivum	FHBSEV.2017.	HSP40/DnaJ peptide-binding	Reported
239	TraesCS1B01G710900LC	chr1B	646211140	646213371	T. aestivum	FHBSEV.2017.	Unkown	Reported
240	TraesCS1B01G711000LC	chr1B	646213450	646214925	T. aestivum	FHBSEV.2017.	Unkown	Reported
241	TraesCS1B01G711100LC	chr1B	646216331	646217257	T. aestivum	FHBSEV.2017.	Protein dimerization activity, Ribonuclease H-like domain	Reported
242	TraesCS1B01G422400	chr1B	645510939	645514664	T. aestivum	FHBSEV.2017.	Protein of unknown function DUF1421	Reported
243	TraesCS1B01G422500	chr1B	645519077	645520000	T. aestivum	FHBSEV.2017.	Unkown	Reported
244	TraesCS1B01G422600	chr1B	645530697	645531254	T. aestivum	FHBSEV.2017.	Calcium ion binding	Reported
245	TraesCS1B01G709400LC	chr1B	645543236	645543820	T. aestivum	FHBSEV.2017.	Zinc-binding in reverse transcriptase	Reported
246	TraesCS1B01G422700	chr1B	645548098	645552814	T. aestivum	FHBSEV.2017.	Hydrolase activity, hydrolyzing O-glycosyl compounds	Reported
247	TraesCS1B01G422800	chr1B	645566647	645567091	T. aestivum	FHBSEV.2017.	Unkown	Reported
248	TraesCS1B01G422900	chr1B	645571035	645572095	T. aestivum	FHBSEV.2017.	Unkown	Reported
249	TraesCS3A01G422600LC	chr3A	525193805	525200239	T. aestivum	FHBSEV.2017.	Major facilitator, sugar transporter-like, transmembrane transporter	Reported
250	TraesCS3A01G422700LC	chr3A	525197924	525199294	T. aestivum	FHBSEV.2017.	Unkown	Reported
251	TraesCS3A01G422800LC	chr3A	525201146	525205430	T. aestivum	FHBSEV.2017.	Unkown	Reported
252	TraesCS3A01G422900LC	chr3A	525204865	525205191	T. aestivum	FHBSEV.2017.	Unkown	Reported
253	TraesCS3A01G423000LC	chr3A	525239906	525240410	T. aestivum	FHBSEV.2017.	Unkown	Reported
254	TraesCS3A01G293400	chr3A	525297363	525298746	T. aestivum	FHBSEV.2017.	Zinc finger, RING-type	Reported
255	TraesCS5B01G059100	chr5B	65185685	65189870	T. aestivum	FHBSEV.2017.	Phosphoribosylformylglycinamidine cyclo-ligase activity	Reported
256	TraesCS5B01G089100LC	chr5B	65190271	65191497	T. aestivum	FHBSEV.2017.	Cyclin-like	Reported
257	TraesCS5B01G059200	chr5B	65239386	65243879	T. aestivum	FHBSEV.2017.	Transcription factor activity, sequence-specific DNA binding	Reported
258	TraesCS5B01G089200LC	chr5B	65246424	65248179	T. aestivum	FHBSEV.2017.	Zinc finger, CCHC-type	Reported
259	TraesCS5B01G089300LC	chr5B	65270356	65270976	T. aestivum	FHBSEV.2017.	Gag-polypeptide of LTR copia-type	Reported
260	TraesCS5B01G059300	chr5B	65277989	65279643	T. aestivum	FHBSEV.2017.	Serine/threonine-protein kinase, active site	Reported
261	TraesCS5B01G089400LC	chr5B	65280454	65281204	T. aestivum	FHBSEV.2017.	Unkown	Reported
262	TraesCS5B01G089500LC	chr5B	65289992	65290533	T. aestivum	FHBSEV.2017.	DDE superfamily endonuclease	Reported
263	TraesCS5B01G089600LC	chr5B	65517513	65518025	T. aestivum	FHBSEV.2017.	Reverse transcriptase zinc-binding domain	Reported
264	TraesCS5B01G059400	chr5B	65524924	65526366	T. aestivum	FHBSEV.2017.	UDP-glucuronosyl/UDP-glucosyltransferase	Reported
265	TraesCS5B01G001600	chr5B	2558977	2563902	T. aestivum	FHBSEV.2017.	Transferase activity, transferring phosphorus-containing groups	New
266	TraesCS5B01G001700	chr5B	2570828	2574624	T. aestivum	FHBSEV.2017.	Phosphatidylinositol phosphate kinase activity	New
267	TraesCS5B01G001800	chr5B	2581312	2585281	T. aestivum	FHBSEV.2017.	Carotenoid oxygenase	New
268	TraesCS5B01G001900	chr5B	2612913	2614391	T. aestivum	FHBSEV.2017.	Fantastic Four meristem regulator	New
269	TraesCS5B01G001000	chr5B	762630	764982	T. aestivum	FHBSEV.2017.	Transporter activity	New
270	TraesCS5B01G001100	chr5B	860861	865647	T. aestivum	FHBSEV.2017.	Transporter activity	New
271	TraesCS5B01G000800LC	chr5B	881264	881605	T. aestivum	FHBSEV.2017.	Unkown	New
272	TraesCS5B01G000900LC	chr5B	898139	898729	T. aestivum	FHBSEV.2017.	Nucleic acid binding	New
273	TraesCS5B01G525100LC	chr5B	531509793	531510013	T. aestivum	FHBSEV.2017.	Endonuclease/exonuclease/phosphatase	Reported
274	TraesCS5B01G350700	chr5B	531510313	531512303	T. aestivum	FHBSEV.2017.	Oxidation-reduction process	Reported
275	TraesCS5B01G350800	chr5B	531530721	531533713	T. aestivum	FHBSEV.2017.	Unkown	Reported
276	TraesCS5B01G350900	chr5B	531537624	531542909	T. aestivum	FHBSEV.2017.	Protein binding	Reported
277	TraesCS5B01G351000	chr5B	531543871	531546211	T. aestivum	FHBSEV.2017.	Zinc ion binding	Reported
278	TraesCS5B01G525200LC	chr5B	531549085	531550468	T. aestivum	FHBSEV.2017.	Metal ion binding	Reported
279	TraesCS5B01G351100	chr5B	531549866	531553619	T. aestivum	FHBSEV.2017.	Ribosomal protein L18	Reported
280	TraesCS5B01G525300LC	chr5B	531580128	531580604	T. aestivum	FHBSEV.2017.	Chromo (CHRromatin Organisation Modifier) domain	Reported
281	TraesCS5B01G525400LC	chr5B	531580653	531582263	T. aestivum	FHBSEV.2017.	Zinc finger, H2C2-type, histone UAS binding	Reported
282	TraesCS5B01G525500LC	chr5B	531582345	531582812	T. aestivum	FHBSEV.2017.	Reverse transcriptase	Reported
283	TraesCS5B01G525600LC	chr5B	531583634	531584693	T. aestivum	FHBSEV.2017.	Unkown	Reported
284	TraesCS5B01G351200	chr5B	531598054	531599714	T. aestivum	FHBSEV.2017.	Unkown	Reported
285	TraesCS5B01G351300	chr5B	531599938	531600905	T. aestivum	FHBSEV.2017.	Structural constituent of ribosome	Reported
286	TraesCS5B01G351400	chr5B	531612006	531613442	T. aestivum	FHBSEV.2017.	Leucine-rich repeat domain	Reported
287	TraesCS5B01G525700LC	chr5B	531620481	531621520	T. aestivum	FHBSEV.2017.	Peptidase S1	Reported
288	TraesCS5B01G351500	chr5B	531624858	531626935	T. aestivum	FHBSEV.2017.	Peptidase S1	Reported
289	TraesCS5B01G351600	chr5B	531632871	531637774	T. aestivum	FHBSEV.2017.	Peptidase S1	Reported
290	TraesCS5B01G351700	chr5B	531640599	531644478	T. aestivum	FHBSEV.2017.	Peptidase S1	Reported
291	TraesCS5B01G000100LC	chr5B	6650	7204	T. aestivum	FHBSEV.2017.	Unkown	New
292	TraesCS5B01G000200LC	chr5B	8384	8563	T. aestivum	FHBSEV.2017.	Unkown	New
293	TraesCS5B01G000100	chr5B	16235	21357	T. aestivum	FHBSEV.2017.	Sucrose transmembrane transporter activity	New
294	TraesCS5B01G000300LC	chr5B	50313	51805	T. aestivum	FHBSEV.2017.	Unkown	New
295	TraesCS5B01G000400LC	chr5B	57275	57671	T. aestivum	FHBSEV.2017.	Unkown	New
296	TraesCS5B01G000200	chr5B	60592	63912	T. aestivum	FHBSEV.2017.	Unkown	New
297	TraesCS5B01G000500LC	chr5B	85859	86164	T. aestivum	FHBSEV.2017.	Unkown	New
298	TraesCS5B01G000300	chr5B	86983	88497	T. aestivum	FHBSEV.2017.	Unkown	New
299	TraesCS7A01G010700	chr7A	4802969	4807380	T. aestivum	FHBSEV.2017.	Unkown	New
300	TraesCS7A01G010800	chr7A	4891028	4897792	T. aestivum	FHBSEV.2017.	RNA helicase activity	New
301	TraesCS7A01G010900	chr7A	4898068	4899812	T. aestivum	FHBSEV.2017.	Yippee zinc-binding/DNA-binding /Mis18, centromere assembly	New
302	TraesCS7A01G012700LC	chr7A	4903089	4908411	T. aestivum	FHBSEV.2017.	Male sterility, NAD-binding	New
303	TraesCS7A01G012800LC	chr7A	4919243	4919401	T. aestivum	FHBSEV.2017.	Unkown	New
304	TraesCS7A01G012900LC	chr7A	4941492	4941809	T. aestivum	FHBSEV.2017.	Photosystem II protein	New
305	TraesCS7A01G011000	chr7A	4948178	4948750	T. aestivum	FHBSEV.2017.	Hydrogen ion transmembrane transporter activity,	New
306	TraesCS7A01G013000LC	chr7A	4948381	4948608	T. aestivum	FHBSEV.2017.	Unkown	New
307	TraesCS7A01G013100LC	chr7A	4951010	4951135	T. aestivum	FHBSEV.2017.	Unkown	New
308	TraesCS7A01G013200LC	chr7A	4952660	4952905	T. aestivum	FHBSEV.2017.	Unkown	New
309	TraesCS7A01G011100	chr7A	4960838	4961156	T. aestivum	FHBSEV.2017.	Unkown	New
310	TraesCS7A01G011200	chr7A	4962338	4963060	T. aestivum	FHBSEV.2017.	Heme transporter activity	New
311	TraesCS7A01G013300LC	chr7A	4964594	4964779	T. aestivum	FHBSEV.2017.	Unkown	New
312	TraesCS7A01G013400LC	chr7A	4965053	4965368	T. aestivum	FHBSEV.2017.	Unkown	New
313	TraesCS7A01G013500LC	chr7A	4969926	4970231	T. aestivum	FHBSEV.2017.	P-loop containing nucleoside triphosphate hydrolase	New
314	TraesCS7A01G011300	chr7A	4973224	4975213	T. aestivum	FHBSEV.2017.	Protein kinase activity	New
315	TraesCS7A01G013600LC	chr7A	4992417	4993505	T. aestivum	FHBSEV.2017.	Protein kinase activity	New
316	TraesCS7A01G033500	chr7A	14730005	14735062	T. aestivum	FHBSEV.2017.	GTPase activity, signal transducer activity	Reported
317	TraesCS7A01G038500LC	chr7A	14773014	14783321	T. aestivum	FHBSEV.2017.	Unkown	Reported
318	TraesCS7A01G038600LC	chr7A	14788422	14788909	T. aestivum	FHBSEV.2017.	Unkown	Reported
319	TraesCS7A01G033600	chr7A	14794919	14796476	T. aestivum	FHBSEV.2017.	Oxidoreductase, phosphogluconate dehydrogenase	Reported
320	TraesCS7A01G033700	chr7A	14810716	14819295	T. aestivum	FHBSEV.2017.	AMP-dependent synthetase/ligase	Reported
321	TraesCS7A01G033800	chr7A	14820290	14821438	T. aestivum	FHBSEV.2017.	Protein binding, F-box domain	Reported
322	TraesCS7A01G038700LC	chr7A	14824305	14824718	T. aestivum	FHBSEV.2017.	Unkown	Reported
323	TraesCS5D01G355700	chr5D	437287566	437289576	T. aestivum	FHBSEV.2017.	Oxidoreductase activity	Reported
324	TraesCS5D01G355800	chr5D	437334377	437337519	T. aestivum	FHBSEV.2017.	Unkown	Reported
325	TraesCS5D01G355900	chr5D	437341400	437346762	T. aestivum	FHBSEV.2017.	Protein binding	Reported
326	TraesCS5D01G446200LC	chr5D	437348918	437349781	T. aestivum	FHBSEV.2017.	Zinc ion binding	Reported
327	TraesCS5D01G356000	chr5D	437351663	437352751	T. aestivum	FHBSEV.2017.	Metal ion binding	Reported
328	TraesCS5D01G356100	chr5D	437352240	437356140	T. aestivum	FHBSEV.2017.	Structural constituent of ribosome	Reported
329	TraesCS1A01G378600	chr1A	551278287	551281179	T. aestivum	FHBSEV.2019.	Oxidation-reduction process	Reported
330	TraesCS1A01G531800LC	chr1A	551283787	551300013	T. aestivum	FHBSEV.2019.	Protein binding, WD40 repeat	Reported
331	TraesCS1A01G531900LC	chr1A	551300058	551300700	T. aestivum	FHBSEV.2019.	BING4, C-terminal domain	Reported
332	TraesCS1A01G378700	chr1A	551307159	551308946	T. aestivum	FHBSEV.2019.	Protein binding	Reported
333	TraesCS1A01G378800	chr1A	551311077	551312770	T. aestivum	FHBSEV.2019.	Protein binding, TRAF-like	Reported
334	TraesCS1A01G532000LC	chr1A	551311919	551312458	T. aestivum	FHBSEV.2019.	Unkown	Reported
335	TraesCS1A01G378900	chr1A	551313777	551317799	T. aestivum	FHBSEV.2019.	Microtubule associated protein (MAP65/ASE1 family)	Reported
336	TraesCS1A01G379000	chr1A	551320074	551323790	T. aestivum	FHBSEV.2019.	ATPase activity	Reported
337	TraesCS1A01G363000	chr1A	543928300	543928828	T. aestivum	FHBSEV.2019.	Protein heterodimerization activity	Reported
338	TraesCS1A01G363100	chr1A	543929627	543933861	T. aestivum	FHBSEV.2019.	Vesicle transport v-SNARE, N-terminal	Reported
339	TraesCS1A01G363200	chr1A	543948618	543951807	T. aestivum	FHBSEV.2019.	Vesicle transport v-SNARE, N-terminal	Reported
340	TraesCS1A01G363300	chr1A	543956166	543961830	T. aestivum	FHBSEV.2019.	Protein of unknown function DUF1639	Reported
341	TraesCS1A01G518000LC	chr1A	543962680	543963674	T. aestivum	FHBSEV.2019.	Regulation of transcription, DNA-templated	Reported
342	TraesCS1A01G363400	chr1A	543965747	543965959	T. aestivum	FHBSEV.2019.	Unkown	Reported
343	TraesCS1A01G363500	chr1A	543967669	543968835	T. aestivum	FHBSEV.2019.	Unkown	Reported
344	TraesCS1A01G518100LC	chr1A	544036437	544037069	T. aestivum	FHBSEV.2019.	Unkown	Reported
345	TraesCS1A01G363600	chr1A	544042125	544045808	T. aestivum	FHBSEV.2019.	Jacalin-like lectin domain	Reported
346	TraesCS1A01G363700	chr1A	544046494	544052618	T. aestivum	FHBSEV.2019.	Ribosomal L28e/Mak16	Reported
347	TraesCS1A01G363800	chr1A	544054296	544058899	T. aestivum	FHBSEV.2019.	Alpha/Beta hydrolase fold	Reported
348	TraesCS3A01G466700	chr3A	700562556	700566317	T. aestivum	FHBSEV.2019.	Hydroxyethylthiazole kinase activity	Reported
349	TraesCS3A01G466800	chr3A	700568860	700569376	T. aestivum	FHBSEV.2019.	Unkown	Reported
350	TraesCS3A01G466900	chr3A	700572197	700573597	T. aestivum	FHBSEV.2019.	F-box associated domain, type 3	Reported
351	TraesCS3A01G467000	chr3A	700575980	700576594	T. aestivum	FHBSEV.2019.	Late embryogenesis abundant protein, LEA-14	Reported
352	TraesCS3A01G624300LC	chr3A	700580551	700581800	T. aestivum	FHBSEV.2019.	Unkown	Reported
353	TraesCS3A01G467100	chr3A	700590867	700593625	T. aestivum	FHBSEV.2019.	Unkown	Reported
354	TraesCS7A01G110700	chr7A	67983889	67988876	T. aestivum	FHBSEV.2019.	P-loop containing nucleoside triphosphate hydrolase	Reported
355	TraesCS7A01G110800	chr7A	68022499	68024239	T. aestivum	FHBSEV.2019.	P-loop containing nucleoside triphosphate hydrolase	Reported
356	TraesCS7A01G110900	chr7A	68024384	68025667	T. aestivum	FHBSEV.2019.	Leucine-rich repeat domain, L domain-like	Reported
357	TraesCS7A01G151400LC	chr7A	68028054	68028996	T. aestivum	FHBSEV.2019.	Unkown	Reported
358	TraesCS7A01G111000	chr7A	68029184	68032394	T. aestivum	FHBSEV.2019.	P-loop containing nucleoside triphosphate hydrolase	Reported
359	TraesCS7A01G151500LC	chr7A	68032890	68033739	T. aestivum	FHBSEV.2019.	Unkown	Reported
360	TraesCS7A01G111100	chr7A	68041908	68046944	T. aestivum	FHBSEV.2019.	P-loop containing nucleoside triphosphate hydrolase	Reported
361	TraesCS7A01G111200	chr7A	68075954	68086142	T. aestivum	FHBSEV.2019.	P-loop containing nucleoside triphosphate hydrolase	Reported
362	TraesCS7A01G110700	chr7A	67983889	67988876	T. aestivum	FHBSEV.2019.	ADP binding	Reported
363	TraesCS7A01G110800	chr7A	68022499	68024239	T. aestivum	FHBSEV.2019.	ADP binding	Reported
364	TraesCS7A01G110900	chr7A	68024384	68025667	T. aestivum	FHBSEV.2019.	Leucine-rich repeat domain, L domain-like	Reported
365	TraesCS7A01G151400LC	chr7A	68028054	68028996	T. aestivum	FHBSEV.2019.	Unkown	Reported
366	TraesCS7A01G111000	chr7A	68029184	68032394	T. aestivum	FHBSEV.2019.	ADP binding	Reported
367	TraesCS7A01G151500LC	chr7A	68032890	68033739	T. aestivum	FHBSEV.2019.	Unkown	Reported
368	TraesCS7A01G111100	chr7A	68041908	68046944	T. aestivum	FHBSEV.2019.	ADP binding	Reported
369	TraesCS7A01G111200	chr7A	68075954	68086142	T. aestivum	FHBSEV.2019.	ADP binding	Reported
370	TraesCS7A01G111300	chr7A	68086983	68094361	T. aestivum	FHBSEV.2019.	Protein kinase activity	Reported
371	TraesCS2B01G277400	chr2B	383273739	383280448	T. aestivum	FHBSEV.2019.	Protein kinase activity	Reported
372	TraesCS2B01G431900LC	chr2B	383291372	383292370	T. aestivum	FHBSEV.2019.	Unkown	Reported
373	TraesCS2B01G432000LC	chr2B	383292850	383293432	T. aestivum	FHBSEV.2019.	Unkown	Reported
374	TraesCS2B01G432100LC	chr2B	383293487	383294074	T. aestivum	FHBSEV.2019.	Reverse transcriptase zinc-binding domain	Reported
375	TraesCS2B01G277500	chr2B	383355491	383355907	T. aestivum	FHBSEV.2019.	Zinc ion binding	Reported
376	TraesCS2B01G432200LC	chr2B	383361111	383361497	T. aestivum	FHBSEV.2019.	Reverse transcriptase zinc-binding domain	Reported
377	TraesCS2B01G277600	chr2B	383363528	383371254	T. aestivum	FHBSEV.2019.	Proton-dependent oligopeptide transporter, membrane	Reported
378	TraesCS2B01G277700	chr2B	383372823	383378963	T. aestivum	FHBSEV.2019.	Protein binding, Leucine-rich repeat domain	Reported
379	TraesCS2B01G432300LC	chr2B	383453749	383454144	T. aestivum	FHBSEV.2019.	Unkown	Reported
380	TraesCS3B01G779000LC	chr3B	769266329	769266754	T. aestivum	FHBSEV.2019.	Unkown	New
381	TraesCS3B01G527100	chr3B	769267016	769267897	T. aestivum	FHBSEV.2019.	Unkown	New
382	TraesCS3B01G527200	chr3B	769298419	769300029	T. aestivum	FHBSEV.2019.	Unkown	New
383	TraesCS3B01G527300	chr3B	769323570	769325129	T. aestivum	FHBSEV.2019.	Unkown	New
384	TraesCS3B01G779100LC	chr3B	769344868	769347542	T. aestivum	FHBSEV.2019.	Unkown	New
385	TraesCS3B01G527400	chr3B	769376789	769378365	T. aestivum	FHBSEV.2019.	Unkown	New
386	TraesCS3B01G779200LC	chr3B	769385339	769385678	T. aestivum	FHBSEV.2019.	Protein dimerization activity	New
387	TraesCS3B01G779300LC	chr3B	769385733	769385954	T. aestivum	FHBSEV.2019.	Unkown	New
388	TraesCS3B01G779400LC	chr3B	769392226	769392474	T. aestivum	FHBSEV.2019.	Unkown	New
389	TraesCS3B01G527500	chr3B	769398410	769398900	T. aestivum	FHBSEV.2019.	Hydrolase activity, hydrolyzing O-glycosyl compounds	New
390	TraesCS3B01G527600	chr3B	769403163	769404767	T. aestivum	FHBSEV.2019.	Unkown	New
391	TraesCS3B01G779500LC	chr3B	769408076	769408456	T. aestivum	FHBSEV.2019.	Oxidoreductase activity, Cytochrome b/b6/petB	New
392	TraesCS3B01G779600LC	chr3B	769411949	769413076	T. aestivum	FHBSEV.2019.	Zinc ion binding	New
393	TraesCS6B01G393700	chr6B	668772531	668773961	T. aestivum	FHBSEV.2019.	Unkown	Reported
394	TraesCS6B01G713500LC	chr6B	668774897	668775241	T. aestivum	FHBSEV.2019.	Unkown	Reported
395	TraesCS6B01G393800	chr6B	668776400	668778663	T. aestivum	FHBSEV.2019.	Endomembrane protein 70	Reported

## Sheet: With focus on D chr
Entry	Gene > Symbol	Ch. L.	Gene > Ch. L. Start	Gene > Ch. L. End	Organism	Trait	Activity/structure	QTL
1	TraesCS5D01G082600LC	5D	52464020	52464455	T. aestivum	DON.PPM.2017.	Unkown	Reported
2	TraesCS7D01G629900LC	7D	577192823	577193227	T. aestivum	FDK2017.	Unkown	New
3	TraesCS7D01G460500	7D	577201010	577201808	T. aestivum	FDK2017.	Nutrient reservoir activity	New
4	TraesCS7D01G629900LC	7D	577234963	577235229	T. aestivum	FDK2017.	Unkown	New
5	TraesCS7D01G460600	7D	577247387	577249063	T. aestivum	FDK2017.	Unkown	New
6	TraesCS7D01G460700	7D	577257760	577260557	T. aestivum	FDK2017.	Glycolytic process	New
7	TraesCS7D01G460800	7D	577261659	577264685	T. aestivum	FDK2017.	Glycolytic process	New
8	TraesCS7D01G460400	7D	577195444	577196242	T. aestivum	FDK2017.	Unkown	New
9	TraesCS3D01G120500	3D	75984648	75989885	T. aestivum	FDK2017.	Unkown	Reported
10	TraesCS3D01G322700	3D	435645616	435648367	T. aestivum	FDK.2019.	Proteolysis	Reported
11	TraesCS3D01G322800	3D	435662762	435663971	T. aestivum	FDK.2019.	Unkown	Reported
12	TraesCS3D01G322900	3D	435681108	435685298	T. aestivum	FDK.2019.	Histidine kinase-like ATPase	Reported
13	TraesCS3D01G323000	3D	435699578	435701768	T. aestivum	FDK.2019.	Protein binding	Reported
14	TraesCS3D01G323100	3D	435702590	435707136	T. aestivum	FDK.2019.	Metal ion binding	Reported
15	TraesCS7D01G430100	7D	549537595	549539829	T. aestivum	FHB INC.2019.	Unkown	Reported
16	TraesCS7D01G584700LC	7D	549547447	549547848	T. aestivum	FHB INC.2019.	Unkown	Reported
17	TraesCS7D01G584900LC	7D	549549270	549549602	T. aestivum	FHB INC.2019.	Unkown	Reported
18	TraesCS7D01G584800LC	7D	549548005	549548373	T. aestivum	FHB INC.2019.	Unkown	Reported
19	TraesCS5D01G451200LC	5D	440116593	440117747	T. aestivum	FHBINX.2017.	Unkown	Reported
20	TraesCS7D01G150800	7D	100268191	100280238	T. aestivum	FHBINX.2017.	ATP binding	Reported
21	TraesCS7D01G150900	7D	100280693	100281019	T. aestivum	FHBINX.2017.	Integral component of membrane	Reported
22	TraesCS7D01G151000	7D	100283405	100283883	T. aestivum	FHBINX.2017.	Integral component of membrane	Reported
23	TraesCS7D01G151100	7D	100299156	100299770	T. aestivum	FHBINX.2017.	Integral component of membrane	Reported
24	TraesCS7D01G151200	7D	100301288	100302484	T. aestivum	FHBINX.2017.	Protein binding	Reported
25	TraesCS7D01G151300	7D	100303205	100303555	T. aestivum	FHBINX.2017.	Unkown	Reported
26	TraesCS7D01G151400	7D	100306435	100307727	T. aestivum	FHBINX.2017.	Transferase activity	Reported
27	TraesCS7D01G430000	7D	549511240	549517850	T. aestivum	FHBINX.2019.	RNA polymerase	Reported
28	TraesCS7D01G430100	7D	549537595	549539829	T. aestivum	FHBINX.2019.	Unkown	Reported
