# Supplementary material for: Identification of fusarium head blight resistance markers in a genome-wide association study of CIMMYT spring synthetic hexaploid derived wheat lines
Source: BMC Plant Biol. 2023 May 31;23:290. doi: 10.1186/s12870-023-04306-8 (PMC10230752; doi:10.1186/s12870-023-04306-8)
Supplement: Supplementary file 7 — Additional file 7: Additional Table 2. Eleven accessions displayed < 10 ppm DON in 2017 and 2019. [file 12870_2023_4306_MOESM7_ESM.xlsx]

## Sheet: Sheet1
Additional Table 2. Eleven accessions displayed < 10 ppm DON in 2017 and 2019
	Entry	Cultivar/accssesion	DON (ppm) in 2017	DON (ppm) in 2019
	1	AAC Scotia	4.8235	5.87
	2	Carberry	0.7865	10.02		Additional Table 2 legend. DON: deoxynivalenol
	12	BW31692	4.0615	9.45
	14	BW31694	3.6565	8.655
	31	BW31792	4.232	9.205
	41	BW31804	4.6285	9.8
	44	BW31807	3.396	9.59
	75	BW33694	3.1395	8.975
	89	BW35697	3.5915	9.38
	112	BW36876	3.2225	9.935
	136	BW36957	4.1575	7.18
	185	BW39482	3.4125	9
	189	BW39486	3.7485	8.97
